# Supplementary material for: EEG/fNIRS Based Workload Classification Using Functional Brain Connectivity and Machine Learning
Source: Sensors (Basel). 2022 Oct 8;22(19):7623. doi: 10.3390/s22197623 (PMC9571712; doi:10.3390/s22197623)
Supplement: Supplementary file 1 [file sensors-22-07623-s001.zip]

Archive with 1 entries (1 files):
- sensors-1919026-supplementary.pdf
